# Supplementary material for: Comparative performance evaluation of FilmArray RP 2.1 and targeted next-generation sequencing in upper respiratory tract infections
Source: Front Cell Infect Microbiol. 2025 Jul 24;15:1610445. doi: 10.3389/fcimb.2025.1610445 (PMC12329660; doi:10.3389/fcimb.2025.1610445)
Supplement: Supplementary file 2 [file Table1.xlsx]

## Sheet: TS1 FA spectrum
	Table S1 Target spectrum of RP2.1 EUA Panel.
	Type	Target
	DNA Viruses (n=1)	Human adenovirus
	RNA Viruses (n=17)	Human coronavirus 229E
		Human coronavirus HKU1
		Human coronavirus NL63
		Human coronavirus OC43
		Severe acute respiratory syndrome coronavirus 2 (SARS-CoV-2)
		Human metapneumovirus
		Human rhinovirus/enterovirus
		Influenza A virus
		Influenza A virus A/H1
		Influenza A virus A/H3
		Influenza A virus A/H1-2009
		Influenza B virus
		Human respirovirus 1
		Human orthorubulavirus 2
		Human respirovirus 3
		Human orthorubulavirus 4
		Human respiratory syncytial virus
	Gram Negative Bacteria (n=2)	Bordetella parapertussis
		Bordetella pertussis
	Chlamydiae/Mycoplasmas (n=2)	Chlamydia pneumoniae
		Mycoplasma pneumoniae

## Sheet: TS2 tNGS spectrum
Table S2 Target spectrum of the tNGS Panel.
Type	Target
DNA Viruses (n = 31)	Human mastadenovirus
	Human mastadenovirus A
	Human mastadenovirus B
	Human mastadenovirus C
	Human mastadenovirus D
	Human mastadenovirus E
	Human adenovirus 1
	Human adenovirus 2
	Human adenovirus B3
	Human adenovirus E4
	Human adenovirus 5
	Human adenovirus 7
	Human adenovirus D8
	Human adenovirus 12
	Human adenovirus 18
	Human adenovirus 21
	Human adenovirus 24
	Human adenovirus 27
	Human adenovirus 28
	Human adenovirus 30
	Human adenovirus 31
	Human adenovirus 34
	Human adenovirus 38
	Human adenovirus 55
	Human alphaherpesvirus 1 (HSV1)
	Human alphaherpesvirus 2 (HSV2)
	Human alphaherpesvirus 3 (VZV)
	Human gammaherpesvirus 4 (EBV)
	Human betaherpesvirus 5 (CMV)
	Human bocavirus 1
	Human parvovirus B19
RNA Viruses (n = 38)	Enterovirus
	Enterovirus A
	Enterovirus B
	Enterovirus C
	Enterovirus D
	Enterovirus A71
	Enterovirus D68
	Coxsackievirus A5
	Coxsackievirus A6
	Coxsackievirus A10
	Coxsackievirus A16
	Echovirus 18
	Human coronavirus 229E
	Human coronavirus HKU1
	Human coronavirus NL63
	Human coronavirus OC43
	Rubella virus
	Human respiratory syncytial virus A
	Human respiratory syncytial virus B
	Human respirovirus 1
	Human orthorubulavirus 2
	Human respirovirus 3
	Human orthorubulavirus 4
	Influenza A virus
	Influenza A virus H1N1
	Influenza A virus H3N2
	Influenza A virus H5N1
	Influenza A virus H7N9
	Influenza A virus H1N1 (2009)
	Influenza B virus
	Influenza C virus
	Measles morbillivirus
	Mumps orthorubulavirus
	Human rhinovirus
	Human rhinovirus A
	Human rhinovirus B
	Human rhinovirus C
	Human metapneumovirus
Gram Positive Bacteria (n = 10)	Arcanobacterium haemolyticum
	Corynebacterium diphtheriae
	Staphylococcus aureus
	Streptococcus agalactiae
	Streptococcus anginosus
	Streptococcus constellatus
	Streptococcus dysgalactiae
	Streptococcus intermedius
	Streptococcus pneumoniae
	Streptococcus pyogenes
Gram Negative Bacteria (n = 12)	Acinetobacter baumannii
	Bordetella pertussis
	Fusobacterium necrophorum
	Haemophilus influenzae
	Klebsiella pneumoniae
	Legionella pneumophila
	Moraxella catarrhalis
	Neisseria gonorrhoeae
	Neisseria meningitidis
	Pseudomonas aeruginosa
	Serratia marcescens
	Stenotrophomonas maltophilia
Chlamydiae/Mycoplasmas (n = 4)	Mycoplasma pneumoniae
	Chlamydia pneumoniae
	Chlamydia psittaci
	Chlamydia trachomatis

## Sheet: TS3 PCR spectrum 
Table S3 Target spectrum of the PCR Panel.
Type	Target
DNA Viruses (n = 2)	Human adenovirus
	Human bocavirus
RNA Viruses (n = 19)	SARS-CoV-2 ORF1ab
	SARS-CoV-2 N gene
	Influenza A virus
	Influenza A virus H1
	Influenza A virus H1 (2009)
	Influenza A virus H3
	Influenza B virus
	Human respiratory syncytial virus
	Enterovirus
	Human rhinovirus
	Human metapneumovirus
	Human respirovirus 1
	Human orthorubulavirus 2
	Human respirovirus 3
	Human orthorubulavirus 4
	Human coronavirus OC43
	Human coronavirus 229E
	Human coronavirus NL63
	Human coronavirus HKU1
Gram Postive Bacteria (n = 5)	Streptococcus pneumoniae
	Staphylococcus aureus
	Streptococcus pyogenes
	Streptococcus agalactiae
	Mycobacterium tuberculosis complex
Gram Negative Bacteria (n = 12)	Bordetella pertussis
	Bordetella parapertussis
	Haemophilus influenzae
	Legionella pneumophila
	Klebsiella pneumoniae
	Acinetobacter baumannii
	Enterobacter cloacae complex
	Moraxella catarrhalis
	Serratia marcescens
	Escherichia coli
	Stenotrophomonas maltophilia
	Pseudomonas aeruginosa
Fungi (n = 4)	Candida albicans
	Aspergillus
	Pneumocystis jirovecii
	Cryptococcus neoformans
Chlamydiae/Mycoplasmas (n = 3)	Mycoplasma pneumoniae
	Chlamydia pneumoniae
	Chlamydia psittaci

## Sheet: TS4 pathogen metrics
	Table S4 Performance Statistics for Each Pathogen in referenced to FA RP.21
	Pathogen	True Positive	False Positive	True Negative	False Negative	Sensitivity	Specificity	Positive Prediction Value	Negative Prediction Value
	Human rhinovirus	43	5	142	0	1	0.966	0.8958	1
						(91.78%, 100.00%)	(92.24%, 98.89%)	(77.34%, 96.53%)	(97.44%, 100.00%)
	Human adenovirus	10	3	177	0	1	0.98333	0.76923	1
						(69.15%, 100.00%)	(95.21%, 99.65%)	(46.19%, 94.96%)	(97.94%, 100.00%)
	Human respiratory syncytial virus	10	1	178	1	0.90909	0.99441	0.90909	0.99441
						(58.72%, 99.77%)	(96.93%, 99.99%)	(58.72%, 99.77%)	(96.93%, 99.99%)
	Influenza B virus	6	5	179	0	1	0.97283	0.54545	1
						(54.07%, 100.00%)	(93.77%, 99.11%)	(23.38%, 83.25%)	(97.96%, 100.00%)
	Influenza A virus	5	0	184	1	0.83333	1	1	0.99459
						(35.88%, 99.58%)	(98.02%, 100.00%)	(47.82%, 100.00%)	(97.03%, 99.99%)
	Human orthorubulavirus 2	4	2	184	0	1	0.98925	0.66667	1
						(39.76%, 100.00%)	(96.17%, 99.87%)	(22.28%, 95.67%)	(98.02%, 100.00%)
	Human metapneumovirus	5	0	185	0	1	1	1	1
						(47.82%, 100.00%)	(98.03%, 100.00%)	(47.82%, 100.00%)	(98.03%, 100.00%)
	Human respirovirus 3	4	1	185	0	1	0.99462	0.8	1
						(39.76%, 100.00%)	(97.04%, 99.99%)	(28.36%, 99.49%)	(98.03%, 100.00%)
	Human respirovirus 1	3	0	186	1	0.75	1	1	0.99465
						(19.41%, 99.37%)	(98.04%, 100.00%)	(29.24%, 100.00%)	(97.06%, 99.99%)
	Human coronavirus OC43	0	3	187	0	NA	0.98421	NA	NA
							(95.46%, 99.67%)
	Human orthorubulavirus 4	2	0	188	0	1	1	1	1
						(15.81%, 100.00%)	(98.06%, 100.00%)	(15.81%, 100.00%)	(98.06%, 100.00%)
	Human coronavirus HKU1	0	2	188	0	NA	0.98947	NA	NA
							(96.25%, 99.87%)
	Bordetella pertussis	0	1	189	0	NA	0.994737	NA	NA
							(97.10%, 99.99%)
	Human coronavirus NL63	1	0	189	0	1	1	1	1
						(2.50%, 100.00%)	(98.07%, 100.00%)	(2.50%, 100.00%)	(98.07%, 100.00%)
	Human coronavirus 229E	0	1	189	0	NA	0.994737	NA	NA
							(97.10%, 99.99%)
	Mycoplasma pneumoniae	0	1	189	0	NA	0.994737	NA	NA
							(97.10%, 99.99%)
	Note: NA=not applicable, indicating that the result cannot be calculated due to insufficient data.
